# Supplementary material for: Plasma Metabolomic Profiling Reveals Four Possibly Disrupted Mechanisms in Systemic Sclerosis
Source: Biomedicines. 2022 Mar 4;10(3):607. doi: 10.3390/biomedicines10030607 (PMC8945346; doi:10.3390/biomedicines10030607)
Supplement: Supplementary file 1 [file biomedicines-10-00607-s001.zip]

Archive with 1 entries (1 files):
- biomedicines-1561064-supplementary.pdf
